# Supplementary material for: Migration Safety of Perfluoroalkyl Substances from Sugarcane Pulp Tableware: Residue Analysis and Takeout Simulation Study
Source: Molecules. 2025 Jul 29;30(15):3166. doi: 10.3390/molecules30153166 (PMC12348458; doi:10.3390/molecules30153166)
Supplement: Supplementary file 1 [file molecules-30-03166-s001.zip]

Archive with 1 entries (1 files):
- molecules-3764768-supplementary.pdf
